# Supplementary material for: The Flagellar Gene Regulates Biofilm Formation and Mussel Larval Settlement and Metamorphosis
Source: Int J Mol Sci. 2020 Jan 21;21(3):710. doi: 10.3390/ijms21030710 (PMC7036800; doi:10.3390/ijms21030710)
Supplement: Supplementary file 1 [file ijms-21-00710-s001.zip › Table S1.xls]

## Sheet: Table S1
Table S1. Strains, plasmids and primers used in this study.
Strains or plasmids	Relevant characteristics	Source
Strains
E.coli WM3064	RP4(tra) in chromosome, DAP-	(Dehio and Meyer 1997)
Pseudoalteromonas marina ECSMB14103	Wild-type	(Yang et al. 2013)
Pseudoalteromonas marina ECSMB14103 Δ fliP	In-frame deletion of fliP	This study
Plasmids
pK18mobsacB-ery	pK18mobsacB containing the erythromycin resistant gene from pHT304, Kanr, Eryr	(Wang et al. 2015)
pK18mobsacB-ery-fliP	Recombinant plasmid for deleting fliP genes	This study
Primer
fliP-up-S	CGCGGATCCTTTCCCTGTGGGTTCTTCTG	This study
fliP-up-A	CCGCTCGAGTATGTATTTTTTGAATGTAA	This study
fliP-down-S	CCGCTCGAGAGGTTCAGTTCTTTTTATTT	This study
fliP-down-A	ACATGCATGCTCGTGATAATGTTGCGTTGC	This study
fliP -SF	AAATGTAGCTGGAGGAAG	This study
fliP -SR	AAAGTTACGATGAGTGCC	This study
fliP -LF	TTTCGAGCGCATGGATAA	This study
fliP -LR	GCCCGACTGAAGTTGTGG	This study
