# Supplementary material for: The Flagellar Gene Regulates Biofilm Formation and Mussel Larval Settlement and Metamorphosis
Source: Int J Mol Sci. 2020 Jan 21;21(3):710. doi: 10.3390/ijms21030710 (PMC7036800; doi:10.3390/ijms21030710)
Supplement: Supplementary file 1 [file ijms-21-00710-s001.zip › Table S2.xls]

## Sheet: Table S2
Table S2. The information of enzymes used.
Name	Source	Working solution	Company
Trypsin	Bovine pancreas	0.01 mg/mL	Sigma
Papain	Papaya latex	0.2 mg/mL	Sigma
β-glucuronidase	Bovine liver	0.01 mg/mL	Sigma
Sulfatase	Patella vulgata	0.5 mg/mL	Sigma
α-amylase	Bacillus sp.	0.01 mg/mL	Sigma
Lipase	Pseudomonas fluorescens	5 μg/mL	Sigma
