# Supplementary material for: The Flagellar Gene Regulates Biofilm Formation and Mussel Larval Settlement and Metamorphosis
Source: Int J Mol Sci. 2020 Jan 21;21(3):710. doi: 10.3390/ijms21030710 (PMC7036800; doi:10.3390/ijms21030710)
Supplement: Supplementary file 1 [file ijms-21-00710-s001.zip › Table S3.xls]

## Sheet: Table S3
Table S3. The fluorescent dyes used in this study.
Dye	Binding target	Ex/Em wavelength (nm)	Stock solution	Working solution
CFW1	β-polysaccharides	254/432	189 μl/mL	189 μl/mL
ConA-TMR2	α-polysaccharides	552/578	10 mg in 2 mL distilled water with 168 mg NaHCO3	944.8 μg/mL
DiD’oil3	Lipids	648/670	25 mg in 2.5 ml of absolute ethanol	79.4 μg/mL
FITC4	Proteins	495/519	2 mg in 100 μl absolute ethanol	46.6 μg/mL
1 Calcofluor white M2R.
2 Concanavalin A, tetramethylrhodamine conjugate.
3DiIC 18 (5) oil, 1,1’-dioctadecyl-3,3,3’,3’-tetra-methylindodicarbocyanine perchlorate .
4while fluorescein isothiocyanate isomer I .
